# Supplementary material for: Transforming biorefinery designs with ‘Plug-In Processes of Lignin’ to enable economic waste valorization
Source: Nat Commun. 2021 Jun 23;12:3912. doi: 10.1038/s41467-021-23920-4 (PMC8222318; doi:10.1038/s41467-021-23920-4)
Supplement: Supplementary file 3 — Source Data [file 41467_2021_23920_MOESM3_ESM.xlsx]

## Sheet: Fig. 2
		Lignin yield
		Solid stream	SD	Liquid stream	SD
	DSA	109.4	4.1
	SEP	105.9	3.2
	LHW	100	0
	AFEX	103.6	4.2
	SHP	49.2	1.94	48.7	3.2
	PIPOL-DSA	39.2033	3.45516	70.2	3.6
	PIPOL-SEP	40.3556	2.19203	65.6	2.6
	PIPOL-LHW	44.398	1.25913	56.2	2.1
	PIPOL-AFEX	22.0726	0.56937	81.5	4.2
	SD represents the standard deviation

## Sheet: Fig. 3
		Pretreated solid (%)										Solid after solubilization (%)
	Time (h)	DSA	SD	SEP	SD	LWH	SD	AFEX	SD	SHP	SD	DSA	SD	SEP	SD	LWH	SD	AFEX	SD	SHP	SD
Glucose	0	0		0		0		0		0		0		0		0		0		0
Fig. 3a-3b	12	21.5	2.8	25.42	2.9	18.5117	2.6	28.54	1.6	33.8	2.1	36.91	3.6	39.85	1.8	25.8601	2.5	42.94	1.54677	33.8	2.1
	24	30.6	5.1	36.19	3.6	24.5	1.5	35.26	2.1	42.02	3.1	44.38	4.1	51.74	2.7	31.56	4.9	53.26	4.39881	42.02	3.1
	36	40.9	4.2	42.88	3.4	28.35	2	44.36	1.1	50.53	1.8	54.19	2.5	61.34	1.6	40.49	2.5	63.07	0.15023	50.53	1.8
	48	51.3	1.6	60.2	1.8	36	1.5	56	0.6	63	2.3	65	5.9	73	2.5	45	2.4	72	2.82843	63	2.3
	72	62.1	1.5	70.64	2.4	46.25	3.79	72.56	2.1	70.4	1.9	74.9	3.1	80.52	1.9	60.41	4.6	83.09	1.9959	70.4	1.9
	96	69.6	2.8	77.64	1.6	52.72	3.1	78.38	0.8	76.77	1.88	79.98	2.1	88.61	1	75.92	5.9	85.66	0.79602	76.77	1.88
	120	76.6	3.2	82.27	2	59.34	2.6	83.8	0.99	82.31	2.15	84.45	1.6	91.61	2.6	78.23	3.2	92.86	1.86323	82.31	2.15
	168	83.6	1.6	82.5	2.7	63.3	1.5	86.47	1.2	84.2	1.6	89.72	1.8	94.92	2.8	80.1	1.2	96.89	0.68774	84.2	1.6
Xylose	0			0		0		0		0				0		0		0		0
Fig. 3c-3d	12			29.38	4.5	19.82	1.8	34.14	2.6	32.27	3.6			36.0771	2.9	24.51	4.2	45.7	1.38551	32.27	3.6
	24			34.11	2.6	25.65	5.2	39.96	3.9	36.44	5.6			44.44	3.4	30.66	1.5	62.14	6.77358	36.44	5.6
	36			45.16	3.8	33.12	1.6	49.16	4.2	43.19	2.5			52.96	2.8	37.2	3.8	72.45	3.58179	43.19	2.5
	48			49.2	5.1	38.9	2.1	58	4.6	62.2	2.9			66.1	3.7	49.2	1.8	74.05	2.89914	62.2	2.9
	72			65.73	2.9	44.38	4.2	72.41	2.1	65.02	3.9			73.9	2.6	54.9	5.2	84.8	2.1347	65.02	3.9
	96			78	2.6	53.25	5.1	78.11	4.8	71.74	4.6			80.22	4.2	61.6	1.6	90.81	0.11289	71.74	4.6
	120			80.28	4.8	57.91	2.6	82.22	5.1	75.95	5.2			88.08	1.8	66.1	2.1	88.09	1.58563	75.95	5.2
	168			82.75	3.6	60.01	3.1	84	2.1	77.92	1.5			91.56	3.9	70.73	2.8	93.49	2.40667	77.92	1.5
		Pretreated solid	SD	Solid after solubilization (Increased)	SD		Pretreated solid	SD	Solid after solubilization (Increased)	SD
Fig. 3e-3f	DSA	71.21	2.11	13.2961	1.38235		69.52	6.65	8.67329	4.60758
	SEP	76.9938	0.37663	11.77	0.38264		79.0759	0.19654	8.18103	4.06407
	LHW	54.0503	2.49015	21.5935	0.29846		46.9953	2.43449	18.1243	1.4934
	AFEX	81.2475	3.82972	10.5753	0.78316		81.6189	2.69129	7.43379	5.80961
	SHP	72.7442	1.98529	0	1.98529		74.5265	0.15162	0	0.15162
	SD represents the standard deviation

## Sheet: Fig.4
		Cell dry weight	SD	PHA content	SD	PHA concentration	SD		Initial (AIL)	SD	Fed-batch 1	SD	Fed-batch 2	SD	Initial (ASL)	SD	Fed-batch 1	SD	Fed-batch 2	SD		Initial (glucose)	SD	Fed-batch 1	SD	Fed-batch 2	SD
Fig.4a-4d	DSA	10.2583	0.16106	0.22	0.05	2.25683	0.16		17.1907	1.9	12.6867	1.2	12.3429	0.9	1.25274	0.06	0.69123	0.1	0.59575	0.02		5.50913	0.68	0.1		0.06
	SEP	11.9543	0.23938	0.38	0.02	4.54262	0.11		16.4384	1.2	10.5863	0.9	10.3726	1.1	1.33459	0.1	0.70128	0.06	0.60525	0.12		4.15044	0.15	0.1		0.09
	LHW	10.15	0.13435	0.31	0.03	3.1465	0.11		13.1162	1.6	8.9059	0.6	8.39437	1.3	1.90886	0.09	0.79108	0.2	0.72369	0.16		2.86048	0.35	0.1		0.08
	AFEX	12.7472	0.54604	0.28	0.02	3.56922	0.12		13.9293	1.5	8.73364	1.2	8.51078	1.6	2.77119	0.15	1.05909	0.16	0.92248	0.15		2.54181	0.25	0.12		0.06
	SHP	9.64551	0.17077	0.24	0.02	2.31492	0.07		9.22305	0.9	6.30857	0.6	6.05032	0.9	1.87377	0.09	0.95317	0.13	0.90722	0.1		3.13196	0.58	0.08		0.05
		AIL in FB 1	SD	AIL in FB 2	SD	ASL in FB 1	SD	ASL in FB 2	SD	PHA yield	SD
Fig.4e-4f	DSA	26.2	1.53269	28.2	2.70884	44.8225	5.15209	52.4444	0.73058	10.6012	1.5
	SEP	35.6	1.50849	36.9	0.44312	47.4536	3.67873	54.6491	3.00279	21.6507	1.9
	LHW	32.1	0.25456	36	2.18025	58.5573	7.91931	62.088	4.70488	18.7783	2.1
	AFEX	37.3	2.7365	38.9	1.70177	61.782	1.08018	66.7116	0.25646	18.9263	2.6
	SHP	31.6	2.37477	34.4	0.39362	49.1307	5.92103	51.5832	1.57572	16.4901	2
		SD represents the standard deviation

## Sheet: Fig. 5
	(%)	Scenario 1	Scenario 2	Scenario 3	Scenario 4	Scenario 5
	Fixed capital cost	9.12461	8.0517	8.01441	7.43228	7.02712
	Raw materials	31.0372	35.44	34.4831	43.5826	41.6779
	Utilitties	1.62901	1.51055	1.5188	1.51098	1.33204
	Maintenance materials	8.21215	7.24653	7.21297	6.68905	6.32439
	Operating supplies	1.39654	1.33784	1.36769	1.13929	1.22465
	Operating labor	19.9506	19.1122	19.5385	16.2756	17.495
	Maintenance labor	3.99011	3.82244	3.90769	3.25513	3.49899
	Control lab labor	1.99506	1.91122	1.95387	1.62756	1.7495
	Plant overhead	20.7486	19.8767	20.32	16.9267	18.1947
	Texes and insurance	1.91617	1.69086	1.68302	1.56078	1.47569

## Sheet: Supplementary Fig. 1
		Glucan content (%)					Xylan content (%)					Acid insoluble lignin (%)					Acid soluble lignin (%)
		Pretreated solid	SD	Solid after solubilization	SD		Pretreated solid	SD	Solid after solubilization	SD		Pretreated solid	SD	Solid after solubilization	SD		Pretreated solid	SD	Solid after solubilization	SD
	DSA	50.1724	3.19723	62.5079	2.65945		7.18465	0.717	7.80912	1.87771		35.1888	1.15172	21.4211	0.1537		1.87433	0.22342	0.51283	0.04938
	SEP	47.5392	2.68107	64.68	3.75051		13.7306	0.27639	14.2025	0.51341		28.6383	0.73068	17.6817	0.14378		2.30718	0.12639	0.79727	0.13665
	LHW	40.75	5.47671	51.5963	2.85284		17.97	3.01066	16.2631	0.59064		26.17	0.28638	16.0028	3.5155		2.44617	0.19296	0.87613	0.15
	AFEX	31.1949	1.01813	55.93	1.62884		19.7	2.32764	22.4639	0.67048		17.0911	0.12312	6.61833	0.54467		3.49281	0.09875	1.03883	0.54467
	SHP	46.8637	1.59112				19.2821	1.06085				16.233	0.64734				2.61346	0.30165
		SD represents the standard deviation

## Sheet: Supplementary Fig. 2 
		Initial glucan conversion rate					Initial xylan conversion rate
		Pretreated solid	SD	Solid after solubilization	SD		Pretreated solid	SD	Solid after solubilization	SD
	DSA	1.79167	0.18	3.07595	0.11		1.875	0.34	2.26254	0.52
	SEP	2.1187	0.21	3.32068	0.16		2.44809	0.21	3.00643	0.18
	LHW	1.54264	0.16	2.155	0.21		1.65172	0.11	2.04246	0.19
	AFEX	2.37858	0.18	3.58	0.1583		2.84541	0.16	3.81	0.10637
	SHP	2.81648	0.21				2.68883	0.21
		SD represents the standard deviation

## Sheet: Supplementary Fig. 3 
		Glucose yield		Xylose yield		Glucose yield		Xylose yield		Glucose yield		Xylose yield
		Liquid of pretreatment	SD	Liquid of solubilization	SD	Hydrolysate	SD	Liquid of pretreatment	SD	Liquid of solubilization	SD	Hydrolysate	SD
	DSA-PIPOL	13.6837	1.4	14.1454	0.6	56.3174	1.2	55.2564	3.2	5.11084	0.5	12.0219	4.9
	SEP-PIPOL	6.95352	0.1	10.8901	1.6	73.2934	2	25.581	2.1	13.0878	1.1	28.3716	1.1
	LHW-PIPOL			9.48989	0.1	70.4819	0.1	21.2182	2.3	16.5282	1.4	30.2884	1.4
	AFEX-PIPOL			10.3277	1.3	93.5179	0.1			33.3801	1.1	56.375	1.5
	SHP			25.0173	1.8	58.7425	1.2			38.8328	2.7	40.8743	0.1
		SD represents the standard deviation

## Sheet: Supplementary Fig. 4 
		Pretreatment	SD	Solubilization	SD
	DSA-PIPOL	2.59	0.3	11.9	0.3
	SEP-PIPOL	3.76	0.4	11.7	0.5
	LHW-PIPOL	3.29	0.1	10.6	0.2
	AFEX-PIPOL			12.9	0.6
	SHP			9.5	0.2
		SD represents the standard deviation

## Sheet: Supplementary Fig. 5
		Weight-average molecular weight (Mw, g/mol)					Number-average molecular weight (Mn, g/mol)					Polydispersity index (PDI)
		Pretreated solid	SD	After solubilization	SD		Pretreated solid	SD	After solubilization	SD		Pretreated solid	SD	After solubilization	SD
	CSNL	7515	278				4001	291				1.84	0.01
	DSA	7329	320	1477.05	203		3497	78	1021	62		2.1	0.01	1.49	0.15256
	SEP	7346	368	1374.1	79.6		3509	263	831.5	43.7		2.1	0.05	1.65	0.07822
	LHW	7741	366	1696.3	150		3777	40	996.7	87		2.05	0.07	1.7	0.12425
	AFEX	2314	153	1270.2	80.5		1602	90	785.33	55.8		1.44	0.01	1.615	0.09521
	SHP	4252	169	1255.8	4.2		2675	424	725	5.9		1.45	0.16	1.74	0.0088
		Weight-average molecular weight (Mw, g/mol)					Number-average molecular weight (Mn, g/mol)					Polydispersity index (PDI)
		Before fermentation	SD	After fermentation	SD		Before fermentation	SD	After fermentation	SD		Before fermentation	SD	After fermentation	SD
	DSA	1477.05	203	2109	29		1021	62	970	13		1.49	0.15256	2.17	0.01075
	SEP	1374.1	79.6	2050	26		831.5	43.7	760	9		1.65	0.07822	2.7	0.01735
	LHW	1696.3	150	2609	38		996.7	87	940	13		1.7	0.12425	2.8	0.02008
	AFEX	1270.2	80.5	1740	34		785.33	55.8	830	17		1.615	0.09521	2.1	0.02831
	SHP	1255.8	4.2	1629	2		725	5.9	651	35		1.74	0.0088	2.5	0.05378
		SD represents the standard deviation

## Sheet: Supplementary Fig. 6
		S-type lignin	G-type lignin	H-type lignin			β-Aryl-ether (β-O-4)	Phenylcoumaran (β-5)	Resinol (β-β)
		mmol/g	mmol/g	mmol/g			mmol/g	mmol/g	mmol/g
	CSNL	43	54	3			38	3.6	0.9
	DSA-PIPOL	15	79	6			12.2	1.4	0.1
	SEP-PIPOL	58	25	17			4.8	2.7	0.6
	LHW-PIPOL	83	8	8			22	0.7	0.2
	AFEX-PIPOL	53	18.2	28.8			5.2	1.6	2.2
	SHP	62.7	27.2	10.1			16.7	3.5	2.3

[truncated: 8 more sheets: Supplementary Fig. 7, Supplementary Fig. 8, Supplementary Table 2, Supplementary Table 3, Supplementary Table 4, Supplementary Table 5, Supplementary Table 6, Supplementary Table 7]
